# Supplementary material for: Morphological and Molecular Responses of Lateolabrax maculatus Skeletal Muscle Cells to Different Temperatures
Source: Int J Mol Sci. 2022 Aug 29;23(17):9812. doi: 10.3390/ijms23179812 (PMC9456278; doi:10.3390/ijms23179812)
Supplement: Supplementary file 1 [file ijms-23-09812-s001.zip]

Archive with 1 entries (1 files):
- ijms-1856396-Supplementary.pdf
